# Supplementary material for: Identification of stromal microenvironment characteristics and key molecular mining in pancreatic cancer
Source: Discov Oncol. 2022 Aug 25;13:83. doi: 10.1007/s12672-022-00532-y (PMC9411435; doi:10.1007/s12672-022-00532-y)
Supplement: Supplementary file 2 — (XLSX 21 KB). Table S1 Results of the limma analysis of significantly differentially expressed genes between the high and low Type 2 pathways. Table S2 Coefficients of the PEMCS model. Table S3 List of metabolism marker genes. Table S4 List of immune feature marker genes. Table S5 Clinical data and PECMS results of our single-center retrospective cohort of pancreatic cancer [file 12672_2022_532_MOESM2_ESM.xlsx]

## Sheet: Talbe S1. Limme resul of type 2
表格 1
SYMBOL	logFC	AveExpr	t	P.Value	adj.P.Val	B
COL17A1	2.60879	5.77255	6.54522	6.34924e-10	2.92978e-07	12.2861
KRT17	2.02443	8.21384	5.22758	4.85555e-07	2.21388e-05	5.99995
COL10A1	1.97083	6.43919	5.62404	7.26791e-08	6.0029e-06	7.792
MARCO	1.88688	4.03697	5.2178	5.08276e-07	2.29099e-05	5.95689
TMPRSS4	1.84396	5.56901	4.82114	3.08682e-06	8.07647e-05	4.26193
MMP11	1.74985	7.63673	6.064	7.97401e-09	1.43345e-06	9.88404
GPRC5A	1.74624	7.2106	5.12698	7.74774e-07	3.06698e-05	5.56011
ELAPOR1	-1.72428	4.33565	-5.79566	3.10746e-08	3.44073e-06	8.5956
LAMB3	1.70137	8.09422	5.98893	1.17108e-08	1.82593e-06	9.51977
LAMC2	1.68773	7.85549	6.55201	6.12153e-10	2.92978e-07	12.3209
KRT7	1.59402	8.57969	5.04536	1.12679e-06	4.04163e-05	5.20789
GJB2	1.57852	6.22014	5.15089	6.93707e-07	2.80419e-05	5.6641
AREG	1.54357	5.35482	6.64033	3.80052e-10	2.23354e-07	12.774
AHNAK2	1.5373	4.27042	5.57743	9.12887e-08	6.80435e-06	7.57657
KLHL32	-1.52916	-1.13252	-5.82814	2.64107e-08	3.08057e-06	8.74952
CLIC3	1.51696	5.34308	4.9009	2.16465e-06	6.34854e-05	4.59475
TREM1	1.5085	2.36334	6.18475	4.27151e-09	9.06508e-07	10.476
IL1RN	1.49665	5.23876	5.70685	4.83319e-08	4.55871e-06	8.17771
WNT10A	1.49527	2.87213	5.47875	1.47319e-07	9.67527e-06	7.12459
IL20RB	1.4768	2.37243	5.20069	5.50481e-07	2.41013e-05	5.88178
CDA	1.47	5.36653	6.41132	1.29835e-09	4.40861e-07	11.6065
CALB2	1.4678	3.76936	4.91703	2.01377e-06	6.05715e-05	4.66255
CRYBG2	1.45116	3.11875	5.93563	1.53576e-08	2.11367e-06	9.26292
OLR1	1.44339	4.44189	4.96473	1.62478e-06	5.17221e-05	4.86404
POSTN	1.42639	7.60894	6.11297	6.19611e-09	1.17388e-06	10.1232
SEMA7A	1.42274	5.08019	6.5355	6.68947e-10	2.92978e-07	12.2365
SLC2A1	1.41604	7.0671	7.02682	4.53095e-11	6.86384e-08	14.7975
FN1	1.41132	8.92792	6.32886	2.00858e-09	5.69735e-07	11.1921
CDH3	1.40333	5.26868	6.16633	4.7005e-09	9.48253e-07	10.3852
INHBA	1.40173	5.11326	6.25367	2.98139e-09	7.41923e-07	10.8172

## Sheet: Table S2. Coefficients of PECMS
表格 1
Coef	MIn MSE		1SE MSE
1	COL17A1	0.0357276	COL17A1	0.0100818
2	MARCO	0.000977961	AREG	0.0220009
3	GPRC5A	-0.00751081	KLHL32	-0.00790382
4	LAMC2	0.0164681	CDA	0.00911738
5	GJB2	-0.0336104	POSTN	0.0167919
6	AREG	0.0483961	SLC2A1	0.0408528
7	AHNAK2	-0.0422603	FN1	0.00533976
8	KLHL32	-0.0355219	INHBA	0.0131437
9	CLIC3	-0.0065446
10	WNT10A	0.0197988
11	CDA	0.0135114
12	POSTN	0.0348531
13	SEMA7A	0.0019286
14	SLC2A1	0.0593791
15	FN1	0.0287498
16	CDH3	-0.000101951
17	INHBA	0.0293481
Intercept	(Intercept)	-3.07275	(Intercept)	-1.75536

## Sheet: Table S3. Metabolism genes (gen
表格 1
	Glycolysis	Tricarboxylic Acid Cycle	ATPase (Resp. Complex V)	Fatty Acid Synthesis	Beta-oxidation (FA breakdown)	Glutaminolysis	Pentose Phosphate Pathway	Monocarboxylic Acid Transport
1	3098	8050	498	47	34	2744	2539	162515
2	3099	5160	506	4199	37	27165	9563	9120
3	3101	5162	509	4200	35	2746	25796	220963
4	2645	54704	513	10873	33	2747	5226	201232
5	2821	57546	514	84532	28976	2875	22934	151473
6	5213	1431	515	55902	36	2805	6120	682
7	5214	48	516	31	27034	2806	729020	6566
8	5211	50	517	32	3030		7086	9123
9	5207	3417	518	2194	3032		8277	6567
10	5208	3418	10476	64834	3033		84076	9121
11	5209	3419	521	54898	1892		6888	9194
12	5210	3421	522	83401	1962			387700
13	226	3420	9551	6785	1632			23539
14	229	4967	10632	60481	10455
15	230	8803	539	79071	3028
16	7167	8801	27109	79993	30
17	2597	8802		6319	10449
18	26330	2271		79966	38
19	5230	4190		3992
20	5232	4191		9415
21	5223			3995
22	5224
23	441531
24	669
25	2023
26	2026
27	2027
28	5313
29	5315
30	3939
31	3945
32	6513
33	6514
34	6515
35	6517
36	6518

## Sheet: Table S4. Immune genes
表格 1
entrez	Genesymbol	Cluster name
51225	ABI3	Cytotoxic effector functions
9447	AIM2	Cytotoxic effector functions
241	ALOX5AP	Cytotoxic effector functions
91526	ANKRD44	Immune response
257106	ARHGAP30	Cytotoxic effector functions
397	ARHGDIB	Cytotoxic effector functions
64919	BCL11B	Cytotoxic effector functions
128346	C1orf162	Cytotoxic effector functions
712	C1QA	Cytotoxic effector functions
713	C1QB	Cytotoxic effector functions
714	C1QC	Cytotoxic effector functions
719	C3AR1	Cytotoxic effector functions
6351	CCL4	Cytotoxic effector functions
1234	CCR5	Cytotoxic effector functions
920	CD4	Cytotoxic effector functions
959	CD40LG	Cytotoxic effector functions
1043	CD52	Cytotoxic effector functions
963	CD53	Cytotoxic effector functions
924	CD7	Cytotoxic effector functions
972	CD74	Cytotoxic effector functions
941	CD80	Cytotoxic effector functions
942	CD86	Cytotoxic effector functions
11151	CORO1A	Cytotoxic effector functions
56253	CRTAM	Cytotoxic effector functions
1439	CSF2RB	Cytotoxic effector functions
8530	CST7	Cytotoxic effector functions
1521	CTSW	Immune response
80231	CXorf21	Cytotoxic effector functions
8320	EOMES	Cytotoxic effector functions
100131897	FAM196B	Cytotoxic effector functions
2214	FCGR3A	Cytotoxic effector functions
115350	FCRL1	Cytotoxic effector functions
83416	FCRL5	Cytotoxic effector functions
83706	FERMT3	Cytotoxic effector functions
2359	FPR3	Cytotoxic effector functions
2533	FYB	Cytotoxic effector functions
139716	GAB3	Cytotoxic effector functions
2672	GFI1	Cytotoxic effector functions
55303	GIMAP4	Cytotoxic effector functions
474344	GIMAP6	Cytotoxic effector functions
168537	GIMAP7	Cytotoxic effector functions
9535	GMFG	Cytotoxic effector functions
8477	GPR65	Cytotoxic effector functions
3001	GZMA	Cytotoxic effector functions
3002	GZMB	Cytotoxic effector functions
2999	GZMH	Cytotoxic effector functions
84868	HAVCR2	Cytotoxic effector functions
10870	HCST	Cytotoxic effector functions
3594	IL12RB1	Cytotoxic effector functions
50615	IL21R	Cytotoxic effector functions
3676	ITGA4	Cytotoxic effector functions
3684	ITGAM	Cytotoxic effector functions
3687	ITGAX	Cytotoxic effector functions
3689	ITGB2	Cytotoxic effector functions
8514	KCNAB2	Cytotoxic effector functions
3903	LAIR1	Cytotoxic effector functions
7805	LAPTM5	Cytotoxic effector functions
54900	LAX1	Cytotoxic effector functions
3932	LCK	Cytotoxic effector functions
3937	LCP2	Cytotoxic effector functions
10859	LILRB1	Cytotoxic effector functions
11006	LILRB4	Cytotoxic effector functions
7940	LST1	Cytotoxic effector functions
4069	LYZ	Cytotoxic effector functions
219972	MPEG1	Cytotoxic effector functions
931	MS4A1	Cytotoxic effector functions
64231	MS4A6A	Cytotoxic effector functions
4481	MSR1	Cytotoxic effector functions
64005	MYO1G	Cytotoxic effector functions
4689	NCF4	Cytotoxic effector functions
3071	NCKAP1L	Cytotoxic effector functions
84166	NLRC5	Cytotoxic effector functions
80896	NPL	Cytotoxic effector functions
80380	PDCD1LG2	Cytotoxic effector functions
23533	PIK3R5	Cytotoxic effector functions
5330	PLCB2	Cytotoxic effector functions
5341	PLEK	Cytotoxic effector functions
5450	POU2AF1	Cytotoxic effector functions
5788	PTPRC	Cytotoxic effector functions
399	RHOH	Cytotoxic effector functions
6039	RNASE6	Cytotoxic effector functions
54440	SASH3	Cytotoxic effector functions
256380	SCML4	Cytotoxic effector functions
6402	SELL	Cytotoxic effector functions
6404	SELPLG	Cytotoxic effector functions
100049587	SIGLEC14	Cytotoxic effector functions
55423	SIRPG	Cytotoxic effector functions
6503	SLA	Cytotoxic effector functions
84174	SLA2	Cytotoxic effector functions
56833	SLAMF8	Cytotoxic effector functions
219855	SLC37A2	Cytotoxic effector functions
6688	SPI1	Cytotoxic effector functions
26228	STAP1	Cytotoxic effector functions
9840	TESPA1	Cytotoxic effector functions
22797	TFEC	Cytotoxic effector functions
201633	TIGIT	Cytotoxic effector functions
10333	TLR6	Cytotoxic effector functions
445347	TRGC1	Cytotoxic effector functions
7305	TYROBP	Cytotoxic effector functions
7456	WIPF1	Cytotoxic effector functions
257101	ZNF683	Cytotoxic effector functions
221188	ADGRG5	Cytotoxic effector functions
116986	AGAP2	Immune response
80709	AKNA	Immune response
54470	ARMCX6	Metabolism
460	ASTN1	Neuroendocrine-like
282991	BLOC1S2	Metabolism
55589	BMP2K	Antigen Presentation
652	BMP4	TGFbeta-Stromal activity
146562	C16orf71	Neuroendocrine-like
1236	CCR7	Cytotoxic effector functions
51816	CECR1	Cytotoxic effector functions
80790	CMIP	Immune response
10663	CXCR6	Immune response
9267	CYTH1	Cytotoxic effector functions
151636	DTX3L	Antigen Presentation
55840	EAF2	Cytotoxic effector functions
1945	EFNA4	Metabolism
2191	FAP	TGFbeta-Stromal activity
2395	FXN	Neuroendocrine-like
3112	HLA-DOB	Antigen Presentation
3385	ICAM3	Immune response
3601	IL15RA	Antigen Presentation
3624	INHBA	TGFbeta-Stromal activity
3718	JAK3	Immune response
152789	JAKMIP1	Immune response
3822	KLRC2	Immune response
474354	LRRC18	Cytotoxic effector functions
347731	LRRTM3	Neuroendocrine-like
64780	MICAL1	Immune response
4599	MX1	Antigen Presentation
197358	NLRC3	Immune response
347736	NME9	Neuroendocrine-like
64127	NOD2	Antigen Presentation
50863	NTM	TGFbeta-Stromal activity
53829	P2RY13	Cytotoxic effector functions
64761	PARP12	Antigen Presentation
10154	PLXNC1	Immune response
80863	PRRT1	Neuroendocrine-like
5699	PSMB10	Antigen Presentation
8643	PTCH2	Neuroendocrine-like
57333	RCN3	TGFbeta-Stromal activity
8737	RIPK1	Antigen Presentation
54809	SAMD9	Antigen Presentation
8671	SLC4A4	Neuroendocrine-like
6892	TAPBP	Antigen Presentation
6999	TDO2	TGFbeta-Stromal activity
943	TNFRSF8	TGFbeta-Stromal activity
9830	TRIM14	Antigen Presentation
54659	UGT1A3	Metabolism
54579	UGT1A5	Metabolism
54578	UGT1A6	Metabolism
285175	UNC80	Neuroendocrine-like
8875	2	Cytotoxic effector functions
196740	VSTM4	Neuroendocrine-like
219654	ZCCHC24	TGFbeta-Stromal activity
57643	ZSWIM5	Neuroendocrine-like

## Sheet: Table S5. Clinical data
表格 1
ID	NAME	SEX	SURG_TIME	AGE_AT_DIAGNOSIS	PATHOLOGY	STAGE	REC_TIME	DFS	LAST_FOLLOW_UP	OS	BEST_RESPONSE	STATUS	PECMS_score	PECMS_CLASS (0:low; 1:high)
PANEC_01	WCH	1	201807	63	PADC	AJCC pT2N2	202001	16	202010	27	SD	1	0.37056	0
PANEC_02	GGY	0	201809	74	PADC	AJCC pT2N0	201904	7	201908	12	PD	1	0.479656	1
PANEC_03	ZXH	1	201811	42	PADC	AJCC pT3N0	201811	1	201902	3	PD	0	0.468306	1
PANEC_04	LWC	0	201809	68	PADC	AJCC pT2N0	201902	5	202001	16	SD	1	0.59572	1
PANEC_05	ZHJ	1	201801	47	PADC	AJCC pT2N0	201903	13	201912	23	SD	1	-0.0861689	0
PANEC_06	YXP	0	201809	48	PADC	AJCC pT2N1	201906	9	202004	19	PD	1	0.567764	1
PANEC_07	LYF	1	201802	31	PADC	AJCC pT3N0	201808	6	201901	11	SD	1	0.513748	1
PANEC_08	HYA	1	201802	68	PADC	AJCC pT3N0	201803	1	201807	5	SD	1	0.392775	0
PANEC_09	BG	1	201801	64	PADC	AJCC pT2N1	201802	1	201807	6	PR	1	0.621668	1
PANEC_10	HFP	1	201806	68	PADC	AJCC pT2N0	201901	7	201907	13	SD	1	0.224133	0
PANEC_11	MCX	0	201808	60	PADC	AJCC pT2N2	201912	16	202101	29	SD	1	0.280882	0
PANEC_12	CJX	0	201810	65	PADC	AJCC pT2N1	201907	9	202003	17	SD	1	0.520493	1
PANEC_13	HXL	0	201810	55	PADC	AJCC pT1cN0	201906	8	202005	17	PR	1	0.360446	0
PANEC_14	YJY	0	201807	66	PADC	AJCC pT1cN0	201904	9	201908	13	PD	1	0.365767	0
PANEC_15	FWS	1	201809	69	PADC	AJCC pT3N0	201905	8	201910	13	SD	1	0.455347	1
PANEC_16	HHH	1	201808	49	PADC	AJCC pT2N0	201910	14	202006	22	SD	1	0.627403	1
PANEC_17	WZH	1	201808	65	PADC	AJCC（2017)pT3N0	201811	15	201906	10	SD	1	0.247238	0
PANEC_18	TFY	0	201801	48	PADC	AJCC pT3N0	201907	18	202009	23	PR	1	0.283189	0
PANEC_19	YSJ	1	201808	52	PADC	AJCC（2017)pT2N1	202103	31	202106	34	SD	0	0.420036	0
PANEC_20	PSH	1	201809	45	PADC	AJCC pT2N1	201902	5	201904	7	PD	1	0.451959	1
